# Supplementary material for: Integrative Metabolic Signatures for Hepatic Radiation Injury
Source: PLoS One. 2015 Jun 5;10(6):e0124795. doi: 10.1371/journal.pone.0124795 (PMC4457483; doi:10.1371/journal.pone.0124795)
Supplement: S1 Dataset — Significantly different metabolites, determined by ANOVA were confirmed by validation of the metabolite as being significant in the 50 Gy vs untreated data sets. If the metabolite was still unconfirmed, it was tested as being significant in the 10 Gy vs. 0 Gy plasma or liver data set, or the 10 Gy vs. untreated data sets. Shown are the validations for WLI liver metabolites vs WLI plasma metabolites, indicated by X (see Fig 2). Also indicated are metabolites common to WLI plasma metabolites vs WBI plasma that serve as the cross-validation for detection f, and the metabolites common to WLI liver vs WBI liver. NA-not applicable indicates metabolites that are not significant. (XLS) [file pone.0124795.s001.xls]

## Sheet: Sheet1
			PLASMA				PLASMA			LIVER				LIVER
	WLI validation	liver irradiation only					WBI		liver irradiation only					WBI	WBI liver vs WBI plasma validation	WLI plasma vs WBI plasma validation	WLI liver vs WBI liver validation
COMPOUND	For liver vs plasma metabolites	50Gy_Un	50Gy_0Gy	10Gy_0Gy	10Gy_Un		10Gy_0Gy		50Gy_Un	50Gy_0Gy	10Gy_0Gy	10Gy_Un		10Gy_v_0Gy
N-acetylalanine		NA	NA	NA	NA		0.68		NA	NA	NA	NA		1.21	N-acetylalanine
dimethylglycine		NA	NA	NA	NA		0.82		NA	NA	NA	NA		0.79	dimethylglycine
pipecolate		NA	NA	NA	NA		0.78		NA	NA	NA	NA		0.83	pipecolate
phenol sulfate		NA	NA	NA	NA		0.56		NA	NA	NA	NA		0.59	phenol sulfate
phenylacetylglycine		NA	NA	NA	NA		0.66		NA	NA	NA	NA		0.52	phenylacetylglyciine
isovalerylglycine		NA	NA	NA	NA		0.51		NA	NA	NA	NA		0.63	isovalerylglycine
alanine		NA	NA	NA	NA		NA		0.76	0.73	NA	NA		NA
asparagine		0.75	0.7	NA	NA		NA		NA	NA	NA	NA		NA
aspartate		NA	NA	NA	NA		NA		0.47	0.54	NA	0.72		NA
2-amino-butyrate		NA	NA	NA	NA		NA		0.44	0.51	0.71	0.6		NA
creatinine		NA	NA	NA	NA		NA		0.59	0.61	NA	NA		NA
hypotaurine		NA	NA	NA	NA		NA		0.45	NA	0.57	0.33		NA
methionine		NA	NA	NA	NA		NA		0.66	0.78	NA	0.85		NA
S-adenosyl-l-homocysteine		NA	NA	NA	NA		NA		1.4	1.24	NA	1.19		NA
taurine		NA	NA	NA	NA		NA		NA	NA	0.47	0.36		NA
glutamic acid		NA	NA	NA	NA		NA		0.43	0.49	0.66	0.58		NA
glutamine	X	NA	0.69	NA	NA		NA		2.51	1.77	NA	NA		NA
5-oxoproline		NA	NA	NA	NA		NA		0.78	0.83	NA	0.84		NA
glutathione, oxidized		NA	NA	NA	NA		0.4		0.85	NA	NA	0.86		NA
glycine	X	1.46	NA	NA	1.43		NA		NA	0.81	NA	NA		NA
serine		NA	NA	NA	NA		NA		0.77	0.78	NA	NA		NA
threonine	X	0.76	0.75	NA	NA		NA		0.74	0.8	NA	NA		NA
1-methylguanidine		1.35	1.29	NA	1.25		NA		NA	NA	NA	NA		NA
4-Guanidinobutanoic acid		NA	NA	NA	NA		0.49		NA	NA	NA	NA		0.63	4-Guanidinobutanoic acid
3-methyl-L-histidine		NA	NA	NA	NA		NA		0.71	NA	NA	0.79		NA
histamine		NA	NA	NA	NA		NA		NA	NA	0.46	0.45		NA
Isobar 56 includes DL-pipecolic acid,1-amino-1-cyclopentanecarboxylic acid	X	1.85	1.66	NA	1.35		0.78*		1.53	1.81	NA	NA		NA		Isobar 56 includes DL-pipecolic acid,1-amino-1-cyclopentanecarboxylic acid
lysine	X	0.73	0.61	NA	NA		NA		2.38	1.97	NA	NA		NA
DL-3-phenyllactic acid		3.33	NA	NA	NA		0.73		NA	NA	NA	NA		NA		DL-3-phenyllactic acid
tyrosine		NA	NA	NA	NA		NA		0.74	0.86	NA	NA		1.09			tyrosine
5'-s-methyl-5'-thioadenosine		NA	NA	NA	NA		NA		1.67	1.73	NA	NA		NA
3-indoxyl sulfate		4.11	3.02	2.23	3.03		0.6		NA	NA	NA	NA		0.5	3-indoxyl sulfate	3-indoxyl sulfate
DL-indole-3-lactic acid		NA	1.55	NA	NA		0.65		NA	NA	NA	NA		NA		DL-indole-3-lactic acid
kynurenic acid		NA	NA	NA	NA		NA		0.41	0.52	NA	0.58		NA
L-kynurenine		NA	NA	NA	NA		0.82		0.36	0.59	NA	0.52		NA
tryptophan		NA	NA	NA	NA		NA		0.71	0.78	NA	0.83		1.14			tryptophan
citrulline		NA	NA	NA	NA		0.72		NA	NA	NA	NA		0.82	citrulline
N-N-dimethylarginine		NA	NA	NA	NA		NA		0.42	0.59	NA	NA		NA
proline		NA	NA	NA	NA		NA		0.69	0.83	NA	0.87		NA
trans-4-hydroxyproline		1.44	NA	NA	NA		NA		NA	NA	NA	NA		0.72
urea		1.48	1.54	NA	NA		0.82		NA	NA	NA	NA		0.79	urea	urea
stachydrine	X	1.96	NA	NA	1.71		0.71		1.95	NA	NA	NA		NA
isoleucine		NA	NA	NA	NA		NA		0.69	NA	NA	0.75		NA
leucine	X	NA	NA	NA	0.69		NA		0.75	NA	NA	0.83		NA
N-acetyl-L-leucine		NA	NA	NA	NA		0.59		NA	NA	NA	NA		0.58	N-acetyl-L-leucine
N-acetyl-L-valine		NA	NA	NA	NA		NA		0.64	0.58	NA	NA		NA
valine		NA	NA	NA	NA		NA		0.72	NA	NA	0.77		1.1			valine
X-1142 - possible 5-hydroxypentanoate or beta-hydroxyisovaleric acid		NA	NA	NA	NA		NA		0.66	NA	NA	0.6		NA
Nicotinic acid-adenine-dinucleotide-phosphate-sodium-salt		NA	NA	NA	NA		NA		0.44	0.68	NA	0.65		NA
fructose		NA	NA	NA	NA		0.77		NA	NA	NA	NA		0.75	fructose
glucosamine-6-sulfate		NA	NA	NA	NA		NA		0.42	0.47	NA	NA		NA
Isobar-15-includes-alpha-D-glucosamine-1-phosphate-D-glucosamine-6-phosphate		NA	NA	NA	NA		NA		0.55	NA	NA	0.61		NA
Isobar-32-includes-N-acetyl-D-glucosamine-N-acetyl-D-mannosamine		NA	NA	NA	NA		NA		0.37	0.42	NA	NA		NA
N-acetyl-D-galactosamine		NA	NA	NA	NA		NA		0.37	0.5	NA	NA		NA
N-acetyl-D-mannosamine		NA	NA	NA	NA		NA		0.31	0.35	NA	NA		NA
erythrose		NA	NA	NA	NA		NA		0.67	NA	NA	0.73		NA
mannose-1-phosphate		NA	NA	NA	NA		NA		9.93	7.45	NA	2.13		NA
mannose-6-phosphate		NA	NA	NA	NA		NA		6.75	6.36	1.81	1.92		NA
sorbitol		NA	NA	NA	NA		NA		0.23	0.42	0.39	0.21		0.8			sorbitol
3-phospho-d-glycerate		NA	NA	NA	NA		NA		0.44	0.43	0.5	0.51		NA
D-glucose		NA	NA	NA	NA		NA		1.31	NA	NA	NA		0.88			D-glucose
glucose-6-phosphate		NA	NA	NA	NA		NA		8.23	5.72	NA	2.09		NA
lactate		NA	NA	NA	NA		NA		1.39	1.28	NA	NA		NA
alpha-D-ribose-5-phosphate		NA	NA	NA	NA		NA		6.72	2.76	NA	2.71		NA
D-arabitol		NA	NA	NA	NA		NA		0.4	0.36	NA	NA		NA
D-xylulose		NA	NA	NA	NA		NA		3.18	2.16	NA	2.13		NA
gluconic acid		NA	NA	NA	NA		NA		0.66	0.63	NA	NA		NA
ribulose-5-phosphate		NA	NA	NA	NA		NA		9.95	8.44	NA	NA		NA
xylitol		NA	NA	NA	NA		NA		NA	1.33	NA	0.81		NA
Isobar-31-includes-1-kestose-maltotriose-melezitose		NA	NA	NA	NA		NA		1.69	NA	NA	1.83		NA
heme		NA	NA	NA	NA		0.56		NA	NA	NA	NA		0.42	heme
trigonelline (N'-methylnicotinate)		NA	NA	NA	NA		0.62		NA	NA	NA	NA		0.68	trigonelline (N'-methylnicotinate)
niacinamide		1.85	2.1	NA	NA		0.71		NA	NA	NA	NA		0.88	niacinamide	niacinamide
niacinamide		NA	NA	NA	NA		NA		1.4	1.22	NA	1.22		NA
X-2558-possible-N1-methyl-2-pyridone-5-carboxamide-and-others		NA	NA	NA	NA		NA		NA	NA	2.8	2.53		NA
pantothenic acid		NA	NA	NA	NA		NA		0.52	0.63	0.8	0.66		NA
riboflavine	X	1.76	1.8	NA	NA		0.7		0.5	0.63	NA	0.67		NA		riboflavine
thiamin-monophosphate		NA	NA	NA	NA		NA		NA	1.36	1.82	1.66		NA
citrate		NA	NA	NA	NA		0.7		6.33	4.93	NA	2.85		NA
fumaric acid		NA	NA	NA	NA		0.56		0.66	0.69	0.72	0.69		0.82	fumaric acid		fumaric acid
malic acid	X	1.87	NA	NA	1.53		NA		0.56	0.64	0.72	0.63		NA
phosphate		NA	NA	NA	NA		NA		0.93	0.95	NA	NA		NA
eicosapentaenoate (EPA; 20:5n3)		NA	NA	NA	NA		0.75		NA	NA	NA	NA		1.69	eicosapentaenoate (EPA; 20:5n3)
2-hydroxyglutarate		NA	NA	NA	NA		0.6		NA	NA	NA	NA		0.74	2-hydroxyglutarate
myristoleate (14:1n5)		NA	NA	NA	NA		1.71		NA	NA	NA	NA		2.35	myristoleate (14:1n5)
palmitoleate (16:1n7)		NA	NA	NA	NA		1.53		NA	NA	NA	NA		1.65	palmitoleate (16:1n7)
1-palmitoylglycerophosphoinositol*		NA	NA	NA	NA		0.61		NA	NA	NA	NA		0.71	1-palmitoylglycerophosphoinositol
1-linoleoylglycerol (1-monolinolein)		NA	NA	NA	NA		0.66		NA	NA	NA	NA		4.11	1-linoleoylglycerol (1-monolinolein)
palmitoyl sphingomyelin		NA	NA	NA	NA		1.43		NA	NA	NA	NA		1.34	palmitoyl sphingomyelin
acetyl-L-carnitine		NA	NA	NA	NA		NA		0.24	0.37	NA	0.5		NA
Linoleic acid		NA	NA	NA	NA		NA		0.65	0.66	NA	NA		1.56			Linoleic acid
oleic acid		NA	1.59	NA	0.65		NA		NA	NA	NA	NA		NA
palmitoleic acid	X	NA	1.92	NA	NA		NA		NA	1.65	NA	NA		NA
Docosahexaenoic Acid		NA	NA	NA	NA		0.79		NA	NA	NA	NA		1.37	Docosahexaenoic Acid
n-hexadecanoic acid		NA	NA	NA	NA		NA		0.81	NA	NA	NA		1.29			n-hexadecanoic acid
tetradecanoic acid		NA	1.44	NA	0.67		NA		NA	NA	NA	NA		1.6
nonanoate		NA	NA	NA	NA		NA		1.63	1.68	NA	NA		NA
choline	X	NA	1.71	1.56	NA		NA		1.59	1.81	NA	NA		NA
glycerol		NA	1.36	NA	NA		NA		NA	NA	NA	NA		1.78
L-alpha-glycerophosphorylcholine		NA	NA	NA	NA		NA		5.92	3.45	NA	NA		NA
inositol	X	1.8	NA	NA	1.59		0.68		1.62	1.73	1.36	1.27		0.79	inositol	inositol	inositol
3-hydroxybutanoic acid		NA	NA	NA	NA		1.71		0.59	NA	NA	NA		NA
cholesterol		NA	NA	NA	NA		1.21		0.78	0.81	NA	NA		NA
isopentenyl-diphosphate		NA	NA	NA	NA		NA		NA	NA	1.6	1.69		NA
hypoxanthine		NA	NA	NA	NA		NA		0.66	0.71	NA	0.88		NA
inosine		NA	NA	NA	NA		NA		2.28	1.92	1.29	1.52		NA
xanthine		NA	NA	NA	NA		NA		0.72	0.77	0.9	0.85		NA
adenine		NA	NA	NA	NA		NA		2.48	1.59	NA	1.69		NA
adenosine		NA	NA	NA	NA		NA		3.35	2.83	NA	1.55		NA
adenosine 5'-monophosphate		NA	NA	NA	NA		NA		4.34	3.84	1.59	1.8		NA
guanosine		NA	NA	NA	NA		NA		2.65	2	1.32	1.74		NA
guanosine 5'- monophosphate		NA	NA	NA	NA		NA		7.67	5.7	1.95	2.63		NA
allantoin	X	1.85	1.48	NA	NA		0.71		1.3	1.38	NA	NA		0.79	allantoin		allantoin
cytidine		NA	NA	NA	NA		NA		0.56	0.67	NA	0.68		NA
X-2035-Possible-5-methyl-deoxycytidine-monophosphate		NA	NA	NA	NA		NA		0.77	0.77	NA	NA		NA
orotic acid		1.43	1.44	NA	NA		0.65		NA	NA	NA	NA		NA		orotic acid
2'-deoxyuridine	X	NA	NA	NA	1.43		1.57		NA	0.53	NA	NA		NA		2'-deoxyuridine
uracil	X	NA	NA	NA	0.55		NA		0.65	0.71	NA	NA		NA
uridine	X	NA	NA	NA	NA		NA		0.6	0.64	0.8	0.74		1.11			uridine
D-alanyl-D-alanine		NA	NA	1.91	1.45		NA		NA	NA	NA	NA		NA
l-aspartyl-l-phenylalanine		4.06	NA	0.5	NA		NA		NA	NA	NA	NA		NA
X-3430-possible-gly-leu-acetyl-lys-ala-val		NA	NA	NA	NA		NA		1.41	NA	NA	1.39		NA
Isobar 21 includes gamma-aminobutyryl-L-histidine, L-anserine		NA	NA	NA	NA		NA		1.84	NA	NA	1.5		NA
bradykinin		14.6	26.03	NA	NA		NA		NA	NA	NA	NA		NA
phosphopantheine		2.92	NA	NA	2.05		NA		NA	NA	NA	NA		NA
gamma-glu-leu	X	1.35	NA	NA	NA		0.8		NA	NA	NA	1.31		NA		gamma-glu-leu
3-hydroxycinnamic acid		2.1	1.36	NA	1.5		NA		NA	NA	NA	NA		NA
hippuric acid		NA	NA	2.26	1.52		0.57		NA	NA	NA	NA		NA		hippuric acid
phenol sulfate		2.57	NA	NA	1.92		0.56		NA	NA	NA	NA		NA		phenol sulfate
cinnamoylglycine		NA	NA	NA	NA		0.57		NA	NA	NA	NA		0.56	cinnamoylglycine
equol sulfate		NA	NA	NA	NA		0.56		NA	NA	NA	NA		0.65	equol sulfate
homostachydrine*		NA	NA	NA	NA		0.65		NA	NA	NA	NA		0.56	homostachydrine
stachydrine		NA	NA	NA	NA		0.71		NA	NA	NA	NA		0.57	stachydrine
